# Supplementary material for: Cognitive glucose sensitivity—proposing a link between cognitive performance and reliance on external glucose uptake
Source: Nutr Diabetes. 2022 Mar 14;12:10. doi: 10.1038/s41387-022-00191-6 (PMC8921321; doi:10.1038/s41387-022-00191-6)
Supplement: Supplementary file 3 — Table s1 [file 41387_2022_191_MOESM3_ESM.xlsx]

## Sheet: Sheet1
Table s1. Mean, standard deviation, minimum and maximum for physical and cognitive variables of interest.
Variable	Mean	(SD)	Min	Max
Physical variables
age	23.17	(-6.75)	18	63
height	171.75	(-9.16)	148	193
weight	65.9	(-11.52)	48.35	109.5
skinfold-thickness	58.93	(-16.76)	20.25	118.5
BMI	17.16	(-2.84)	17.15	30.08
Corsi Score
baseline	69.46	(-28.31)	24	144
glucose	69.45	(-24.68)	30	135
glucose-induced benefit	10.78	(-47.2)	-70	180
Go-No-Go response time
baseline	324.9	(-26.95)	269.07	381.02
glucose	325.09	(-26.53)	263.31	395.04
glucose-induced benefit	-0.26	(-6.38)	-18.03	12.27
Word list Recall
baseline	10.14	(-3.01)	3	15
glucose	11.18	(-2.96)	3	15
glucose-induced benefit	15.98	(-38.86)	-50	233
Note. Age is stated in years; height in centimeters; weight in kilograms; skinfold-thickness in millimeters. All physical values are the mean of all in session measurements (day 1 and day 2). Reaction times are stated in milliseconds. word list recall scores are the number of words correctly recalled. Glucose-induced benefit was defined as the performance difference between glucose and the baseli…
